# Supplementary material for: Schistosoma mansoni coactivator associated arginine methyltransferase 1 (SmCARM1) effect on parasite reproduction
Source: Front Microbiol. 2023 Feb 24;14:1079855. doi: 10.3389/fmicb.2023.1079855 (PMC9998485; doi:10.3389/fmicb.2023.1079855)
Supplement: Supplementary file 2 [file Table_1.XLSX]

## Sheet: Supplementary Table S1
Methyltransferases	F_SS_18dpi		F_SS_28dpi		F_SS_35dpi		F_SS_38dpi
	log2FoldChange	padj	log2FoldChange	padj	log2FoldChange	padj	log2FoldChange	padj
Smp_025550 - PRMT7	-0.272426	0.00586464	-0.424414	2.96e-06	-0.451035	3.98e-06	-0.435543	3.49e-05
Smp_029240 - PRMT1	0.0476248	0.829236	-0.514516	0.000244995	-0.457506	0.00100795	-0.41165	0.00131278
Smp_070340 - CARM1	0.0196826	0.916457	-0.656099	0.0004	-0.573793	3.71e-06	-0.341876	0.000417688
Smp_171150 - PRMT6	-0.00712809	0.974599	0.011623	0.987604	-0.0740111	0.562505	-0.219182	0.0204405
Smp_337860 - PRMT3	0.506001	0.00252938	0.0429816	0.883021	0.103886	0.570043	-0.00173727	1
Methyltransferases			F_MS_28dpi		F_MS_35dpi		F_MS_38dpi
			log2FoldChange	padj	log2FoldChange	padj	log2FoldChange	padj
Smp_025550 - PRMT7			-0.307362	0.000185411	-0.1474	0.137365	0.345423	2.38e-05
Smp_029240 - PRMT1			-0.199809	0.214046	-0.447522	0.00267523	0.68675	3.48e-07
Smp_070340 - CARM1			-0.382445	0.000245838	-0.429814	0.000131254	0.1698	0.116673
Smp_171150 - PRMT6			0.173693	0.105342	0.0110066	0.989304	1.32858	4.76e-35
Smp_337860 - PRMT3			0.0265568	0.952611	0.0234648	0.964298	0.294867	0.0404948
Methyltransferases	M_SS_18dpi		M_SS_28dpi		M_SS_35dpi		M_SS_38dpi
	log2FoldChange	padj	log2FoldChange	padj	log2FoldChange	padj	log2FoldChange	padj
Smp_025550 - PRMT7	0.368898	2.64e-08	-0.183203	0.075011	-0.264327	0.00129315	-0.154676	0.0505459
Smp_029240 - PRMT1	1.11202	0.0398	0.103188	0.618045	0.129673	0.380666	-0.0188077	0.94434
Smp_070340 - CARM1	0.401967	0.000270453	-0.484609	2.91e-08	-0.683491	0.0743	-0.425698	4.1e-08
Smp_171150 - PRMT6	0.720933	0.817	-0.121269	0.379189	-0.217403	0.031318	-0.371076	3.18e-09
Smp_337860 - PRMT3	0.963763	0.00106	0.0452259	0.855374	0.13729	0.367092	0.100622	0.514932
Methyltransferases			M_MS_28dpi		M_MS_35dpi		M_MS_38dpi
			log2FoldChange	padj	log2FoldChange	padj	log2FoldChange	padj
Smp_025550 - PRMT7			-0.236914	0.00762316	-0.185653	0.0485731	-0.185103	0.0553322
Smp_029240 - PRMT1			-0.10931	0.563967	-0.108613	0.536245	-0.170825	0.33714
Smp_070340 - CARM1			-0.409662	0.000133258	-0.546665	6.28e-07	-0.391488	0.000543492
Smp_171150 - PRMT6			0.0388053	0.806907	-0.14198	0.237179	-0.192164	0.105652
Smp_337860 - PRMT3			-0.0159573	0.952394	0.0157054	0.940927	-0.0180839	0.981715
